# Supplementary material for: Prevalence and Impact of Zinc Deficiency on Clinical Outcomes in Inflammatory Bowel Disease
Source: Nutrients. 2025 Oct 28;17(21):3378. doi: 10.3390/nu17213378 (PMC12610508; doi:10.3390/nu17213378)
Supplement: Supplementary file 1 [file nutrients-17-03378-s001.zip]

Archive with 1 entries (1 files):
- nutrients-3926373-supplementary.pdf
